# Supplementary material for: Individual-based model highlights the importance of trade-offs for virus-host population dynamics and long-term co-existence
Source: PLoS Comput Biol. 2022 Jun 8;18(6):e1010228. doi: 10.1371/journal.pcbi.1010228 (PMC9212155; doi:10.1371/journal.pcbi.1010228)
Supplement: S1 Data — Data on bacteria—phage co-infection experiments rendered in Fig 3 of the main text. The data file inlcudes timeseries of optical density measured at 600 nm, showing number of replicates, mean and standard deviation with 15 minutes interval for different initial virus to host ratios used. (CSV) [file pcbi.1010228.s001.csv]

Time_minute	Mean_VHR-0.00	SD_VHR-0.00	n_VHR-0.00	Mean_VHR-0.01	SD_VHR-0.01	n_VHR-0.01	Mean_VHR-0.15	SD_VHR-0.15	n_VHR-0.15	Mean_VHR-0.73	SD_VHR-0.73	n_VHR-0.73	Mean_VHR-1.46	SD_VHR-1.46	n_VHR-1.46	Mean_VHR-1.90	SD_VHR-1.90	n_VHR-1.90	Mean_VHR-2.30	SD_VHR-2.30	n_VHR-2.30	Mean_VHR-3.30	SD_VHR-3.30	n_VHR-3.30
15	0.002464646	0.001513575	11	0.002430556	0.000834523	8	0.002555556	0.001603567	8	0.002305556	0.00128174	8	0.002305556	0.000886405	8	0.002305556	0.002187628	8	0.002430556	0.000834523	8	0.002180556	0.001187735	8
30	0.004313131	0.001375103	11	0.003972222	0.000707107	8	0.004097222	0.001457738	8	0.004472222	0.001164965	8	0.004347222	0.001125992	8	0.004847222	0.002445842	8	0.004222222	0.001069045	8	0.004472222	0.00128174	8
45	0.004828283	0.001420627	11	0.004930556	0.000916125	8	0.004930556	0.001505941	8	0.004680556	0.001125992	8	0.005305556	0.001164965	8	0.005555556	0.002390457	8	0.005305556	0.001035098	8	0.005055556	0.001603567	8
60	0.004949495	0.001272078	11	0.004847222	0.000517549	8	0.004972222	0.001669046	8	0.005222222	0.001414214	8	0.005597222	0.00106066	8	0.005597222	0.002445842	8	0.005722222	0.001195229	8	0.005222222	0.001690309	8
75	0.00530303	0.001433369	11	0.004791667	0.000834523	8	0.005291667	0.00159799	8	0.005916667	0.00128174	8	0.006041667	0.00130247	8	0.006041667	0.002263846	8	0.005791667	0.001246423	8	0.005416667	0.001669046	8
90	0.007151515	0.001401298	11	0.006958333	0.000744024	8	0.006958333	0.00159799	8	0.007708333	0.001505941	8	0.008208333	0.001356203	8	0.007708333	0.00213391	8	0.007708333	0.00130247	8	0.007083333	0.001982062	8
105	0.008717172	0.001190874	11	0.008194444	0.000707107	8	0.008194444	0.001669046	8	0.008944444	0.001511858	8	0.009444444	0.001603567	8	0.009319444	0.002900123	8	0.008569444	0.000834523	8	0.007944444	0.001414214	8
120	0.011747475	0.001286291	11	0.010861111	0.000707107	8	0.010736111	0.00192261	8	0.011486111	0.001505941	8	0.012111111	0.00185164	8	0.011486111	0.002722263	8	0.011111111	0.00092582	8	0.010236111	0.001807722	8
135	0.014979798	0.001445998	11	0.013888889	0.001069045	8	0.013638889	0.001832251	8	0.014888889	0.001690309	8	0.015013889	0.001885092	8	0.014763889	0.003090885	8	0.014388889	0.001195229	8	0.013138889	0.001982062	8
150	0.020232323	0.001507557	11	0.018652778	0.00064087	8	0.018402778	0.00192261	8	0.019652778	0.001726888	8	0.020277778	0.002329929	8	0.019527778	0.002712405	8	0.018902778	0.001246423	8	0.017402778	0.00213391	8
165	0.023050505	0.00161808	11	0.021027778	0.000886405	8	0.021402778	0.002263846	8	0.022402778	0.001685018	8	0.022277778	0.002390457	8	0.021902778	0.003226564	8	0.021277778	0.001414214	8	0.019652778	0.00203101	8
180	0.030232323	0.001572491	11	0.028027778	0.001035098	8	0.028027778	0.002251983	8	0.028902778	0.001807722	8	0.029402778	0.00266927	8	0.028902778	0.003270539	8	0.027652778	0.00195941	8	0.025652778	0.002167124	8
195	0.038151515	0.001990888	11	0.035208333	0.001356203	8	0.035708333	0.002326094	8	0.036708333	0.001767767	8	0.037333333	0.003023716	8	0.036583333	0.00319598	8	0.034708333	0.002386719	8	0.032583333	0.00260494	8
225	0.055373737	0.002522625	11	0.051930556	0.00213391	8	0.053305556	0.003412163	8	0.053180556	0.003889087	8	0.058180556	0.004470139	8	0.056805556	0.003058945	8	0.055305556	0.003770184	8	0.051305556	0.003327376	8
240	0.066020202	0.002508168	11	0.063111111	0.00185164	8	0.064361111	0.00384522	8	0.063486111	0.003852179	8	0.070736111	0.004033343	8	0.068361111	0.00254951	8	0.066361111	0.004062019	8	0.061986111	0.003044316	8
255	0.078333333	0.002569047	11	0.075333333	0.001511858	8	0.076208333	0.00397986	8	0.075083333	0.004334249	8	0.083458333	0.004998214	8	0.080958333	0.003020761	8	0.078083333	0.004559135	8	0.072833333	0.003295018	8
270	0.089717172	0.002723634	11	0.087694444	0.001832251	8	0.087194444	0.004743416	8	0.089319444	0.004882549	8	0.095569444	0.005462535	8	0.092694444	0.003105295	8	0.088944444	0.004956958	8	0.082819444	0.004206712	8
285	0.103737374	0.00278633	11	0.101430556	0.002232071	8	0.099305556	0.005230406	8	0.106305556	0.004743416	8	0.110305556	0.005800246	8	0.107555556	0.003338092	8	0.103430556	0.005591767	8	0.096055556	0.004985694	8
300	0.118565657	0.003266914	11	0.113861111	0.002659216	8	0.115736111	0.00630051	8	0.117111111	0.005209881	8	0.122111111	0.007171372	8	0.118861111	0.004234214	8	0.114611111	0.006047432	8	0.106736111	0.005853875	8
315	0.134272727	0.003227721	11	0.12775	0.003327376	8	0.133375	0.00652331	8	0.13275	0.005574175	8	0.135375	0.008052285	8	0.131875	0.004733996	8	0.127125	0.006512351	8	0.11775	0.006273527	8
330	0.14840404	0.003311138	11	0.145097222	0.003090885	8	0.145972222	0.006584614	8	0.144097222	0.006512351	8	0.145222222	0.008799351	8	0.140472222	0.004743416	8	0.135597222	0.006781013	8	0.125347222	0.006621124	8
345	0.161353535	0.003884702	11	0.159319444	0.003044316	8	0.158694444	0.007245688	8	0.153444444	0.00678233	8	0.152569444	0.009078035	8	0.147569444	0.005111262	8	0.142319444	0.006875162	8	0.131694444	0.006881653	8
360	0.175212121	0.005335984	11	0.173041667	0.003113909	8	0.172041667	0.007799954	8	0.161291667	0.006864765	8	0.158666667	0.009118271	8	0.153541667	0.004823677	8	0.147541667	0.006957781	8	0.136291667	0.006566963	8
375	0.19169697	0.006756815	11	0.185333333	0.002828427	8	0.182333333	0.008053393	8	0.167458333	0.007356969	8	0.162583333	0.00966215	8	0.156833333	0.005154748	8	0.151208333	0.00633443	8	0.139583333	0.006798109	8
390	0.20979798	0.007245061	11	0.195138889	0.002492847	8	0.190388889	0.008569047	8	0.171513889	0.00690626	8	0.165388889	0.008783101	8	0.159513889	0.003961872	8	0.153263889	0.006162965	8	0.140888889	0.006094494	8
405	0.223232323	0.007188374	11	0.203777778	0.002507133	8	0.195777778	0.008928286	8	0.172402778	0.006368169	8	0.165152778	0.008348439	8	0.159277778	0.003380617	8	0.152652778	0.005617257	8	0.140277778	0.005928141	8
420	0.236242424	0.006057302	11	0.212958333	0.002445842	8	0.200708333	0.009575825	8	0.173958333	0.006610327	8	0.164708333	0.007927123	8	0.158458333	0.002850439	8	0.151958333	0.005370222	8	0.139458333	0.00533017	8
435	0.24410101	0.005802821	11	0.217805556	0.002187628	8	0.201055556	0.009885054	8	0.171055556	0.006187545	8	0.159930556	0.007327785	8	0.153805556	0.00237547	8	0.147430556	0.005356905	8	0.134305556	0.004978525	8
450	0.247010101	0.00651711	11	0.221305556	0.002052873	8	0.201180556	0.010013384	8	0.167305556	0.006250714	8	0.153930556	0.006479363	8	0.147555556	0.002507133	8	0.140555556	0.005606119	8	0.126680556	0.004257347	8
465	0.247020202	0.008336121	11	0.221986111	0.00195941	8	0.198361111	0.010222524	8	0.159861111	0.005675763	8	0.142236111	0.005817154	8	0.134861111	0.003882194	8	0.127361111	0.00716639	8	0.113486111	0.003925648	8
480	0.245565657	0.009543203	11	0.221736111	0.001846812	8	0.194361111	0.010430039	8	0.147111111	0.005451081	8	0.125611111	0.0058064	8	0.118111111	0.005554921	8	0.110486111	0.008070006	8	0.096861111	0.004713203	8
495	0.245838384	0.01196738	11	0.221986111	0.002531939	8	0.190111111	0.010609968	8	0.129611111	0.005580579	8	0.107986111	0.00633443	8	0.101861111	0.006318906	8	0.094611111	0.008518887	8	0.081736111	0.005289815	8
510	0.236636364	0.012118356	11	0.217	0.002070197	8	0.180125	0.011179541	8	0.109	0.005014265	8	0.09075	0.005365232	8	0.08525	0.005063878	8	0.078	0.007425824	8	0.06575	0.005365232	8
525	0.237030303	0.013713298	11	0.214291667	0.003159453	8	0.169041667	0.011562717	8	0.093791667	0.004642582	8	0.078166667	0.005398412	8	0.072791667	0.004853202	8	0.066541667	0.00710005	8	0.055541667	0.00543632	8
540	0.226717172	0.012370052	11	0.205819444	0.003889087	8	0.150319444	0.01068293	8	0.079069444	0.004718883	8	0.065569444	0.004703722	8	0.061444444	0.003251373	8	0.055194444	0.006475228	8	0.045069444	0.005069164	8
555	0.220959596	0.01248053	11	0.197527778	0.003991061	8	0.131527778	0.009528154	8	0.067902778	0.004673252	8	0.056277778	0.003891382	8	0.052277778	0.0029277	8	0.046652778	0.005743008	8	0.038027778	0.004743416	8
570	0.216454545	0.01246887	11	0.18975	0.004399675	8	0.115375	0.009364637	8	0.06025	0.005119989	8	0.049875	0.004155461	8	0.045875	0.002295181	8	0.04125	0.005063878	8	0.03375	0.003918819	8
585	0.212292929	0.012131102	11	0.180611111	0.004407785	8	0.102736111	0.009425459	8	0.054236111	0.004882549	8	0.044861111	0.00384522	8	0.041486111	0.00213391	8	0.037361111	0.004559135	8	0.030611111	0.003625308	8
600	0.208141414	0.012126605	11	0.170402778	0.004688512	8	0.091777778	0.009039595	8	0.049277778	0.004810702	8	0.041027778	0.003991061	8	0.037777778	0.002267787	8	0.033902778	0.00412094	8	0.027652778	0.003136764	8
615	0.205070707	0.012172249	11	0.159888889	0.004407785	8	0.083263889	0.009006942	8	0.045888889	0.005398412	8	0.038138889	0.00449603	8	0.035388889	0.002267787	8	0.032013889	0.00412094	8	0.026013889	0.003044316	8
630	0.200434343	0.012160293	11	0.147513889	0.004565007	8	0.074888889	0.008332381	8	0.042263889	0.005629958	8	0.034888889	0.004535574	8	0.032513889	0.002065879	8	0.029388889	0.003464102	8	0.023513889	0.00320435	8
645	0.196838384	0.011950656	11	0.135111111	0.004503967	8	0.068361111	0.007304597	8	0.039236111	0.006010408	8	0.032486111	0.004688512	8	0.029861111	0.001908627	8	0.027236111	0.003720119	8	0.021986111	0.003563205	8
660	0.200848485	0.014386231	11	0.128291667	0.004596194	8	0.067041667	0.006738747	8	0.040291667	0.006738747	8	0.033416667	0.005775564	8	0.031041667	0.002445842	8	0.028791667	0.003907411	8	0.024041667	0.003420004	8
675	0.198424242	0.014535849	11	0.117458333	0.004389517	8	0.062583333	0.005946187	8	0.038208333	0.006978283	8	0.031708333	0.005755432	8	0.029208333	0.002695896	8	0.027458333	0.003522884	8	0.022708333	0.003461523	8
690	0.191343434	0.01246887	11	0.106013889	0.004611709	8	0.057513889	0.005501623	8	0.035388889	0.006590036	8	0.029513889	0.005423165	8	0.028013889	0.002416461	8	0.025388889	0.003585686	8	0.021388889	0.003664502	8
705	0.193626263	0.015236917	11	0.099944444	0.004840307	8	0.054944444	0.005209881	8	0.034444444	0.007230886	8	0.028444444	0.005830952	8	0.026069444	0.003113909	8	0.024444444	0.003380617	8	0.020944444	0.003422614	8
720	0.191808081	0.015851011	11	0.094069444	0.005012484	8	0.051944444	0.004956958	8	0.033194444	0.007629829	8	0.027444444	0.006187545	8	0.024944444	0.003741657	8	0.023819444	0.003461523	8	0.020444444	0.003338092	8
735	0.189626263	0.015529444	11	0.089194444	0.005203021	8	0.049569444	0.004673252	8	0.032444444	0.007191265	8	0.026569444	0.005890367	8	0.024569444	0.003356763	8	0.023444444	0.003664502	8	0.020444444	0.003338092	8
750	0.189040404	0.016067471	11	0.086347222	0.005026714	8	0.048097222	0.004882549	8	0.032722222	0.007230886	8	0.026972222	0.005994045	8	0.024972222	0.003453776	8	0.024222222	0.003422614	8	0.020722222	0.003023716	8
765	0.182676768	0.013246612	11	0.080847222	0.005629958	8	0.045097222	0.005276295	8	0.031347222	0.006916595	8	0.026472222	0.005338539	8	0.024847222	0.003700869	8	0.023347222	0.003356763	8	0.019722222	0.002390457	8
780	0.181545455	0.013640848	11	0.077125	0.006356942	8	0.042875	0.006685539	8	0.03075	0.006562883	8	0.025875	0.005276295	8	0.024125	0.002900123	8	0.02225	0.00324037	8	0.018125	0.001726888	8
795	0.18020202	0.013560638	11	0.074361111	0.006964194	8	0.041736111	0.006631903	8	0.029986111	0.00633443	8	0.024486111	0.003852179	8	0.022986111	0.002356602	8	0.020861111	0.002866058	8	0.017486111	0.002065879	8
810	0.184262626	0.017016569	11	0.074194444	0.007923744	8	0.041444444	0.006524678	8	0.028444444	0.00509902	8	0.023194444	0.002659216	8	0.021694444	0.001752549	8	0.020819444	0.003248626	8	0.017569444	0.001552648	8
825	0.183333333	0.017210462	11	0.071458333	0.008838835	8	0.040458333	0.006446206	8	0.025833333	0.003505098	8	0.022208333	0.002295181	8	0.020833333	0.001772811	8	0.020583333	0.00324037	8	0.017583333	0.001669046	8
840	0.183010101	0.017800919	11	0.068930556	0.008551316	8	0.039055556	0.005830952	8	0.024805556	0.003412163	8	0.022180556	0.001995531	8	0.021305556	0.001581139	8	0.021055556	0.002725541	8	0.017930556	0.00130247	8
855	0.176717172	0.014656677	11	0.064069444	0.008016724	8	0.035569444	0.004882549	8	0.023694444	0.00324037	8	0.022194444	0.001669046	8	0.021819444	0.002559994	8	0.021069444	0.002722263	8	0.017944444	0.001069045	8
870	0.175919192	0.014840975	11	0.061430556	0.007376362	8	0.032430556	0.003399054	8	0.023680556	0.003044316	8	0.022930556	0.00130247	8	0.022430556	0.002748376	8	0.021305556	0.00231455	8	0.018430556	0.000991031	8
885	0.174141414	0.015001818	11	0.057902778	0.006916595	8	0.029152778	0.003377975	8	0.022902778	0.002948971	8	0.022277778	0.001195229	8	0.022027778	0.003150964	8	0.020527778	0.00231455	8	0.017652778	0.000991031	8
900	0.172808081	0.015298841	11	0.054944444	0.006164414	8	0.028069444	0.003700869	8	0.022819444	0.00266927	8	0.022194444	0.00138873	8	0.022069444	0.00350255	8	0.020444444	0.002329929	8	0.017319444	0.000991031	8
915	0.170939394	0.015271483	11	0.051541667	0.004611709	8	0.027041667	0.00350255	8	0.022041667	0.00266927	8	0.021666667	0.001511858	8	0.021791667	0.004223658	8	0.019916667	0.00260494	8	0.016416667	0.000886405	8
930	0.170646465	0.015273864	11	0.050180556	0.003961872	8	0.027930556	0.003292307	8	0.022930556	0.002263846	8	0.023055556	0.001927248	8	0.022805556	0.004527693	8	0.021180556	0.00213391	8	0.017805556	0.001035098	8
945	0.169484848	0.015606525	11	0.048666667	0.003380617	8	0.028041667	0.002973094	8	0.022666667	0.002	8	0.023291667	0.002263846	8	0.023291667	0.005235524	8	0.021541667	0.002416461	8	0.018416667	0.000886405	8
960	0.16779798	0.015776277	11	0.046138889	0.002915476	8	0.027138889	0.003058945	8	0.022013889	0.002799872	8	0.023388889	0.002390457	8	0.023388889	0.005345225	8	0.021013889	0.002474874	8	0.017638889	0.000886405	8
975	0.16689899	0.016077087	11	0.045694444	0.002964071	8	0.026944444	0.002828427	8	0.022444444	0.002507133	8	0.024319444	0.003044316	8	0.024569444	0.006034129	8	0.021944444	0.002618615	8	0.018694444	0.001035098	8
990	0.170494949	0.019885125	11	0.044722222	0.003070598	8	0.025847222	0.00266927	8	0.021597222	0.002326094	8	0.023972222	0.003693624	8	0.023847222	0.005926635	8	0.021347222	0.002474874	8	0.017847222	0.001187735	8
1005	0.169545455	0.020195859	11	0.0435	0.003295018	8	0.0255	0.00256348	8	0.021375	0.002065879	8	0.0245	0.004208834	8	0.024875	0.006812541	8	0.021875	0.002799872	8	0.018375	0.001407886	8
1020	0.167323232	0.02062699	11	0.041527778	0.003284161	8	0.024152778	0.002722263	8	0.020402778	0.001846812	8	0.024527778	0.004949747	8	0.024902778	0.008025629	8	0.021402778	0.002722263	8	0.017652778	0.001642081	8
1035	0.16179798	0.017432467	11	0.040638889	0.002712405	8	0.024513889	0.00266927	8	0.021388889	0.001927248	8	0.026638889	0.006227818	8	0.027513889	0.009620477	8	0.023013889	0.003044316	8	0.019763889	0.001457738	8
1050	0.168646465	0.021473027	11	0.042680556	0.003440826	8	0.026430556	0.002531939	8	0.024180556	0.002065879	8	0.030055556	0.007367884	8	0.030930556	0.010336309	8	0.025930556	0.003335416	8	0.022680556	0.001885092	8
1065	0.162373737	0.018632328	11	0.040930556	0.002722263	8	0.025805556	0.00260494	8	0.023930556	0.002503569	8	0.031805556	0.008189715	8	0.033180556	0.012082307	8	0.026805556	0.003615443	8	0.023930556	0.002559994	8
1080	0.167808081	0.022517872	11	0.041069444	0.00320435	8	0.025819444	0.002445842	8	0.024819444	0.00266927	8	0.033819444	0.009782455	8	0.034694444	0.012925611	8	0.028569444	0.004421942	8	0.025694444	0.003011881	8
1095	0.161141414	0.018837583	11	0.040152778	0.002774244	8	0.025527778	0.00260494	8	0.025527778	0.003284161	8	0.036402778	0.011312919	8	0.038152778	0.015155739	8	0.030402778	0.005040904	8	0.027902778	0.003399054	8
1110	0.166737374	0.023275817	11	0.040430556	0.003090885	8	0.025305556	0.00260494	8	0.026805556	0.0037321	8	0.038805556	0.012657578	8	0.040430556	0.016487549	8	0.032430556	0.005986592	8	0.030180556	0.004897157	8
1125	0.166555556	0.023853721	11	0.039930556	0.003113909	8	0.025305556	0.00260494	8	0.027805556	0.004652188	8	0.041680556	0.014466093	8	0.043430556	0.017803992	8	0.034680556	0.006706873	8	0.033055556	0.005656854	8
1140	0.159353535	0.020221051	11	0.038819444	0.002924649	8	0.024569444	0.002356602	8	0.028819444	0.005208167	8	0.044819444	0.015810824	8	0.046819444	0.01899577	8	0.036944444	0.007406561	8	0.036194444	0.006798109	8
1155	0.158919192	0.020475706	11	0.038555556	0.00277746	8	0.024430556	0.002587746	8	0.030180556	0.006323143	8	0.047930556	0.016474547	8	0.050555556	0.019530196	8	0.039930556	0.00850105	8	0.040430556	0.007881941	8
1170	0.158666667	0.021066561	11	0.037791667	0.002642374	8	0.024416667	0.00260494	8	0.032291667	0.007689278	8	0.051416667	0.017293682	8	0.053916667	0.020168929	8	0.043541667	0.009583282	8	0.044916667	0.009437766	8
1185	0.158323232	0.021266705	11	0.037777778	0.002507133	8	0.024402778	0.002503569	8	0.034777778	0.00928901	8	0.054152778	0.017328239	8	0.057152778	0.020900701	8	0.047402778	0.010649447	8	0.050027778	0.010443727	8
1200	0.158383838	0.022073019	11	0.037861111	0.002815772	8	0.024861111	0.002659216	8	0.037486111	0.010211163	8	0.057111111	0.016962143	8	0.060611111	0.020989793	8	0.051736111	0.011636611	8	0.055111111	0.011212238	8
1215	0.158333333	0.022302466	11	0.037583333	0.002866058	8	0.025083333	0.002815772	8	0.040333333	0.01183216	8	0.060833333	0.016928421	8	0.063833333	0.020466	8	0.056833333	0.012363541	8	0.059833333	0.011058287	8
1230	0.158262626	0.022657529	11	0.037694444	0.002866058	8	0.025069444	0.002445842	8	0.043194444	0.013013729	8	0.063569444	0.016048476	8	0.066569444	0.019349695	8	0.060944444	0.011916375	8	0.064694444	0.010780273	8
1245	0.164949495	0.027546655	11	0.037597222	0.002924649	8	0.025097222	0.002587746	8	0.045847222	0.013521808	8	0.065472222	0.014038213	8	0.068847222	0.017492345	8	0.064472222	0.012532814	8	0.069597222	0.011388434	8
1260	0.165242424	0.027757718	11	0.037583333	0.002712405	8	0.024958333	0.002445842	8	0.048083333	0.014058551	8	0.067458333	0.012205824	8	0.071333333	0.017020995	8	0.068333333	0.013341664	8	0.073708333	0.011488348	8
1275	0.165737374	0.028805618	11	0.037680556	0.002642374	8	0.025305556	0.002659216	8	0.051305556	0.014733344	8	0.069180556	0.010662853	8	0.073305556	0.016042355	8	0.072430556	0.012529251	8	0.078555556	0.01114835	8
1290	0.165636364	0.029462765	11	0.036875	0.002850439	8	0.025	0.002828427	8	0.053375	0.014201987	8	0.070375	0.009941795	8	0.0735	0.014890073	8	0.075625	0.011624328	8	0.08125	0.010552589	8
1305	0.15620202	0.025547816	11	0.034111111	0.002672612	8	0.022736111	0.003113909	8	0.053111111	0.01390786	8	0.069736111	0.009364637	8	0.072611111	0.013989792	8	0.076486111	0.010211163	8	0.081861111	0.009161254	8
1320	0.165868687	0.03092072	11	0.036527778	0.002712405	8	0.024902778	0.003044316	8	0.056277778	0.013373748	8	0.071777778	0.008734169	8	0.074402778	0.013330282	8	0.080777778	0.009149551	8	0.086527778	0.008413425	8
1335	0.166050505	0.031613576	11	0.036152778	0.002924649	8	0.025027778	0.003327376	8	0.057402778	0.012682243	8	0.072027778	0.00834523	8	0.074277778	0.013277263	8	0.081527778	0.009003967	8	0.087652778	0.00806115	8
1350	0.166676768	0.032389392	11	0.036597222	0.002924649	8	0.025597222	0.003622844	8	0.058847222	0.012397436	8	0.072472222	0.008396428	8	0.074972222	0.013079428	8	0.082097222	0.009745878	8	0.088722222	0.007050836	8
1365	0.158383838	0.028025313	11	0.035611111	0.00256348	8	0.025236111	0.004189698	8	0.060111111	0.012615184	8	0.072111111	0.008349508	8	0.075111111	0.013490738	8	0.081361111	0.009238893	8	0.088611111	0.006164414	8
1380	0.158454545	0.028605467	11	0.035625	0.002615203	8	0.025125	0.004421942	8	0.061	0.012188988	8	0.072	0.007982123	8	0.07475	0.013188198	8	0.080625	0.009226321	8	0.088125	0.005743008	8
1395	0.166767677	0.034171227	11	0.036347222	0.002748376	8	0.026222222	0.004407785	8	0.061597222	0.011999256	8	0.071972222	0.007648529	8	0.074722222	0.012409674	8	0.081097222	0.009014869	8	0.088347222	0.005841661	8
1410	0.158363636	0.030153848	11	0.035125	0.002531939	8	0.026	0.004690416	8	0.062	0.011964232	8	0.071625	0.007366672	8	0.074625	0.012546343	8	0.080375	0.008140507	8	0.087625	0.005578978	8
1425	0.166636364	0.035245632	11	0.036	0.002672612	8	0.026625	0.004501984	8	0.062375	0.011096171	8	0.070875	0.006749339	8	0.073875	0.012194115	8	0.080875	0.007954109	8	0.087625	0.005804862	8
1440	0.15810101	0.031248564	11	0.034430556	0.002695896	8	0.025930556	0.004926242	8	0.061805556	0.010911986	8	0.069555556	0.006301927	8	0.073180556	0.012431958	8	0.079680556	0.007623975	8	0.086930556	0.005208167	8
1455	0.157979798	0.031728393	11	0.034888889	0.002672612	8	0.026388889	0.004928054	8	0.062013889	0.010736287	8	0.069263889	0.006368169	8	0.073013889	0.012345473	8	0.080013889	0.007434235	8	0.087513889	0.005527529	8
1470	0.158323232	0.032475725	11	0.034652778	0.002748376	8	0.026777778	0.005182388	8	0.061777778	0.010569498	8	0.068402778	0.0057802	8	0.072402778	0.012523549	8	0.079652778	0.007827379	8	0.087277778	0.005345225	8
1485	0.158515152	0.032811029	11	0.035083333	0.002866058	8	0.027708333	0.005012484	8	0.061958333	0.010363914	8	0.068333333	0.005554921	8	0.072208333	0.012170661	8	0.079833333	0.007764388	8	0.087458333	0.005276295	8
1500	0.156787879	0.033323756	11	0.032833333	0.002828427	8	0.026083333	0.004862392	8	0.059708333	0.009999107	8	0.065458333	0.005462535	8	0.069583333	0.012429803	8	0.077583333	0.00757345	8	0.085333333	0.005318432	8
1515	0.157959596	0.033552401	11	0.034027778	0.002915476	8	0.027902778	0.005139136	8	0.060652778	0.009963326	8	0.066402778	0.005012484	8	0.070277778	0.012626503	8	0.078527778	0.007285014	8	0.086277778	0.005371884	8
1530	0.158222222	0.034574557	11	0.034472222	0.002915476	8	0.028597222	0.005125218	8	0.060597222	0.00965013	8	0.065847222	0.004627171	8	0.070222222	0.012363541	8	0.078222222	0.007171372	8	0.086222222	0.005424811	8
1545	0.158424242	0.034901159	11	0.034333333	0.002618615	8	0.029208333	0.004998214	8	0.060083333	0.009765098	8	0.065208333	0.004673252	8	0.069458333	0.012322308	8	0.077958333	0.007029276	8	0.085958333	0.005755432	8
1560	0.158242424	0.035356625	11	0.034333333	0.002828427	8	0.029708333	0.004838462	8	0.059833333	0.009196273	8	0.064083333	0.00426782	8	0.068583333	0.012680131	8	0.077208333	0.006875162	8	0.085583333	0.005946187	8
1575	0.166747475	0.040981149	11	0.034611111	0.00277746	8	0.030486111	0.004838462	8	0.058736111	0.008895223	8	0.063111111	0.004242641	8	0.067611111	0.012660399	8	0.076861111	0.006734771	8	0.085236111	0.006642665	8
1590	0.158555556	0.036690598	11	0.034305556	0.00254951	8	0.031305556	0.004891684	8	0.058180556	0.009054399	8	0.062805556	0.004062019	8	0.067055556	0.012884099	8	0.076055556	0.006654751	8	0.084305556	0.006408699	8
1605	0.154747475	0.036970996	11	0.030486111	0.002924649	8	0.028361111	0.004832923	8	0.053736111	0.009054399	8	0.058111111	0.004070802	8	0.062861111	0.013024702	8	0.071986111	0.006266407	8	0.080236111	0.00653425	8
1620	0.15740404	0.037346534	11	0.033597222	0.002774244	8	0.032097222	0.004823677	8	0.055722222	0.008652002	8	0.059972222	0.00420034	8	0.064722222	0.012861904	8	0.074222222	0.0058554	8	0.082597222	0.007049569	8
1635	0.157474747	0.037691571	11	0.033236111	0.002587746	8	0.032611111	0.004869732	8	0.054736111	0.009132947	8	0.059111111	0.003817254	8	0.063861111	0.013328273	8	0.073236111	0.006010408	8	0.081611111	0.007445037	8
1650	0.157666667	0.037965774	11	0.033791667	0.002587746	8	0.034041667	0.004867898	8	0.054041667	0.008975164	8	0.058416667	0.003991061	8	0.063541667	0.013324923	8	0.072916667	0.005750776	8	0.081291667	0.007633339	8
1665	0.156969697	0.038422058	11	0.033458333	0.002587746	8	0.034333333	0.004928054	8	0.052708333	0.009226321	8	0.057083333	0.003615443	8	0.062208333	0.013324923	8	0.071458333	0.005693041	8	0.080208333	0.007900045	8
1680	0.157323232	0.038779798	11	0.033652778	0.002695896	8	0.035402778	0.004808846	8	0.052027778	0.009331207	8	0.056277778	0.003891382	8	0.061777778	0.013627703	8	0.071277778	0.005606119	8	0.079777778	0.0083666	8
1695	0.157565657	0.03907266	11	0.033861111	0.00254951	8	0.036361111	0.004862392	8	0.051361111	0.009315885	8	0.055486111	0.00410357	8	0.061361111	0.013874437	8	0.070361111	0.005444525	8	0.079236111	0.008576338	8
1710	0.165525253	0.044387549	11	0.034263889	0.002973094	8	0.036763889	0.004882549	8	0.050513889	0.009410291	8	0.054388889	0.004105745	8	0.059763889	0.013611314	8	0.069888889	0.005264436	8	0.079013889	0.00918753	8
1725	0.156161616	0.04023951	11	0.032138889	0.002866058	8	0.036138889	0.004949747	8	0.048138889	0.009528154	8	0.052138889	0.00420034	8	0.058013889	0.014116227	8	0.067513889	0.005396758	8	0.076388889	0.009149551	8
1740	0.155969697	0.040551875	11	0.032583333	0.003058945	8	0.037083333	0.004590363	8	0.047333333	0.009797959	8	0.051708333	0.004138236	8	0.057708333	0.014431488	8	0.066958333	0.005208167	8	0.075708333	0.009679692	8
1755	0.155414141	0.04103236	11	0.031777778	0.002828427	8	0.036777778	0.004898979	8	0.045902778	0.009745878	8	0.050027778	0.00426782	8	0.056277778	0.014451891	8	0.065527778	0.005365232	8	0.074527778	0.009866972	8
1770	0.154171717	0.041333016	11	0.030569444	0.002948971	8	0.035444444	0.0046291	8	0.043819444	0.009811618	8	0.047819444	0.004138236	8	0.054194444	0.014868471	8	0.063444444	0.005477226	8	0.071819444	0.010459958	8
1785	0.154383838	0.041754259	11	0.031236111	0.002695896	8	0.036611111	0.004898979	8	0.043486111	0.009811618	8	0.047611111	0.004342481	8	0.053861111	0.014992855	8	0.062986111	0.005566161	8	0.071486111	0.010795998	8
1800	0.155515152	0.042208573	11	0.032208333	0.003044316	8	0.037958333	0.004983903	8	0.043583333	0.010095968	8	0.047833333	0.004598136	8	0.054208333	0.015403501	8	0.063333333	0.005903994	8	0.071583333	0.011348379	8
1815	0.155666667	0.042885895	11	0.032416667	0.002866058	8	0.038416667	0.004920801	8	0.043041667	0.010084465	8	0.047291667	0.004596194	8	0.053791667	0.015422039	8	0.062666667	0.0058064	8	0.071291667	0.0114385	8
1830	0.154626263	0.042574213	11	0.032319444	0.003044316	8	0.038694444	0.005230406	8	0.042444444	0.010184021	8	0.046319444	0.004882549	8	0.052944444	0.01578426	8	0.061319444	0.005890367	8	0.069819444	0.012070478	8
1845	0.154626263	0.042498984	11	0.032194444	0.002866058	8	0.038694444	0.005230406	8	0.041319444	0.010162079	8	0.045569444	0.004764077	8	0.052194444	0.015988835	8	0.060819444	0.006162965	8	0.069069444	0.012443443	8
1860	0.154666667	0.043407373	11	0.032541667	0.003044316	8	0.039166667	0.005318432	8	0.040916667	0.010471049	8	0.045041667	0.004596194	8	0.051791667	0.016172618	8	0.059916667	0.006318906	8	0.068291667	0.013125085	8
1875	0.154373737	0.044038207	11	0.032305556	0.003284161	8	0.038805556	0.005257647	8	0.040180556	0.01050085	8	0.044305556	0.004862392	8	0.050930556	0.016561034	8	0.059180556	0.00652331	8	0.067180556	0.013351699	8
1890	0.163060606	0.049276954	11	0.032333333	0.003207135	8	0.039208333	0.00524915	8	0.039708333	0.010294763	8	0.043833333	0.005042675	8	0.050083333	0.016245879	8	0.058708333	0.006479363	8	0.066708333	0.013989154	8
1905	0.163212121	0.049910647	11	0.032916667	0.00324037	8	0.039416667	0.005496752	8	0.039416667	0.010498299	8	0.043416667	0.005230406	8	0.049791667	0.016513523	8	0.058291667	0.006823018	8	0.066291667	0.014282232	8
1920	0.152141414	0.04492944	11	0.030152778	0.002615203	8	0.037277778	0.005580579	8	0.036652778	0.010722973	8	0.040652778	0.005055054	8	0.047277778	0.017246118	8	0.055027778	0.00712641	8	0.062777778	0.014822762	8
1935	0.151666667	0.04520177	11	0.029916667	0.002815772	8	0.037041667	0.00568048	8	0.036041667	0.010676242	8	0.040041667	0.005069164	8	0.046666667	0.017566201	8	0.054041667	0.006988511	8	0.061666667	0.015259657	8
1950	0.152929293	0.045768588	11	0.031361111	0.00324037	8	0.038486111	0.00611643	8	0.036986111	0.010722973	8	0.041111111	0.005424811	8	0.047611111	0.017476515	8	0.054611111	0.007171372	8	0.062486111	0.015555775	8
1965	0.152919192	0.045985373	11	0.031680556	0.003136764	8	0.038930556	0.00611643	8	0.037055556	0.010796825	8	0.040930556	0.005316752	8	0.047555556	0.017468339	8	0.054805556	0.007304597	8	0.062180556	0.015882942	8
1980	0.161787879	0.051944901	11	0.032083333	0.00319598	8	0.038958333	0.005974649	8	0.036583333	0.010700467	8	0.040708333	0.005553313	8	0.046583333	0.0178065	8	0.054083333	0.007497619	8	0.061708333	0.016526494	8
1995	0.152222222	0.046788888	11	0.031222222	0.002828427	8	0.038097222	0.006379375	8	0.036097222	0.01112831	8	0.039972222	0.005599745	8	0.046222222	0.017976175	8	0.052722222	0.007982123	8	0.060222222	0.016527034	8
2010	0.152414141	0.047011217	11	0.031777778	0.003023716	8	0.038777778	0.006502747	8	0.036152778	0.010848798	8	0.040277778	0.005345225	8	0.046152778	0.018360964	8	0.052777778	0.007855844	8	0.059902778	0.01680508	8
2025	0.152030303	0.047289053	11	0.031916667	0.003150964	8	0.038666667	0.006824326	8	0.035416667	0.011183534	8	0.039791667	0.005488625	8	0.045791667	0.018772605	8	0.052166667	0.008502101	8	0.058916667	0.017194268	8
2040	0.151848485	0.04760424	11	0.031666667	0.003207135	8	0.038291667	0.006653409	8	0.035416667	0.01122179	8	0.039166667	0.005580579	8	0.045291667	0.018446351	8	0.050916667	0.008730079	8	0.058541667	0.017618477	8
2055	0.151777778	0.048039567	11	0.031527778	0.003058945	8	0.038277778	0.00688684	8	0.035277778	0.011250397	8	0.039152778	0.005449443	8	0.044777778	0.019131126	8	0.050777778	0.008799351	8	0.057777778	0.017904509	8
2070	0.149525253	0.048423698	11	0.029888889	0.003207135	8	0.036513889	0.007110103	8	0.033013889	0.011344445	8	0.036888889	0.005830952	8	0.042888889	0.019131126	8	0.048513889	0.009195302	8	0.055263889	0.018236051	8
2085	0.150979798	0.048424074	11	0.031763889	0.003181981	8	0.038388889	0.007171372	8	0.034763889	0.01112831	8	0.038638889	0.005574175	8	0.044513889	0.019360767	8	0.050013889	0.008999008	8	0.056763889	0.018488896	8
2100	0.150646465	0.049045804	11	0.031305556	0.003058945	8	0.037805556	0.007478541	8	0.034055556	0.011301075	8	0.038180556	0.005730557	8	0.043805556	0.019550301	8	0.049180556	0.009257237	8	0.055555556	0.018776885	8
2115	0.150414141	0.048849304	11	0.031777778	0.003251373	8	0.038152778	0.007443837	8	0.034152778	0.01132554	8	0.038152778	0.00568048	8	0.043527778	0.019905132	8	0.048902778	0.009523467	8	0.055277778	0.019033805	8
2130	0.147828283	0.049220099	11	0.029430556	0.003181981	8	0.035555556	0.007671841	8	0.031805556	0.011411147	8	0.035555556	0.005830952	8	0.041180556	0.019985262	8	0.046055556	0.009768755	8	0.052805556	0.01900188	8
2145	0.149686869	0.049587205	11	0.031777778	0.003380617	8	0.037777778	0.008124038	8	0.033777778	0.011439281	8	0.037402778	0.005755432	8	0.043277778	0.020078418	8	0.047902778	0.009991961	8	0.054527778	0.019615956	8
2160	0.149484848	0.049696717	11	0.031791667	0.003482097	8	0.037416667	0.007741355	8	0.033416667	0.011093756	8	0.037541667	0.005743008	8	0.042666667	0.020311854	8	0.047541667	0.010534806	8	0.054041667	0.019507782	8
2175	0.148959596	0.049839378	11	0.031652778	0.003181981	8	0.037277778	0.008017837	8	0.033402778	0.011224177	8	0.037152778	0.00602228	8	0.042652778	0.020392138	8	0.046902778	0.010776131	8	0.053527778	0.019753842	8
2190	0.148727273	0.049958164	11	0.032	0.003251373	8	0.0375	0.008228869	8	0.033625	0.011300284	8	0.03725	0.005897942	8	0.04275	0.020492159	8	0.04675	0.010977249	8	0.053375	0.019870563	8
2205	0.148474747	0.050176235	11	0.031986111	0.003181981	8	0.037486111	0.008348439	8	0.033611111	0.011563489	8	0.037236111	0.006034129	8	0.042486111	0.02072912	8	0.046611111	0.010967484	8	0.052986111	0.020124168	8
2220	0.148474747	0.050233998	11	0.032361111	0.00324037	8	0.037111111	0.008246211	8	0.033236111	0.011419751	8	0.037111111	0.005976143	8	0.042361111	0.020844664	8	0.046361111	0.011067972	8	0.052361111	0.020239636	8
2235	0.147686869	0.050365573	11	0.031777778	0.003251373	8	0.036777778	0.008652002	8	0.032777778	0.011513967	8	0.036652778	0.005938675	8	0.041777778	0.020935274	8	0.045777778	0.011263088	8	0.051777778	0.020424075	8
2250	0.147323232	0.0508141	11	0.031652778	0.003482097	8	0.036777778	0.008864053	8	0.032777778	0.011513967	8	0.036402778	0.006254998	8	0.041527778	0.021089943	8	0.045527778	0.011448643	8	0.051402778	0.020701535	8
2265	0.147323232	0.050890792	11	0.032027778	0.003105295	8	0.036527778	0.008614771	8	0.032527778	0.011548036	8	0.036277778	0.006141196	8	0.041527778	0.021089943	8	0.045402778	0.011475906	8	0.051027778	0.020919915	8
2280	0.147020202	0.050924365	11	0.032611111	0.003464102	8	0.036861111	0.008908263	8	0.032861111	0.011634309	8	0.036361111	0.006135378	8	0.041736111	0.021192569	8	0.045486111	0.011475906	8	0.050986111	0.021168963	8
2295	0.15579798	0.056744083	11	0.032763889	0.003642507	8	0.037013889	0.008708575	8	0.032763889	0.011618182	8	0.035888889	0.006301927	8	0.041388889	0.020653606	8	0.045638889	0.011719946	8	0.051013889	0.021410528	8
2310	0.154959596	0.056428394	11	0.032902778	0.003440826	8	0.036527778	0.008924285	8	0.032652778	0.011618182	8	0.036027778	0.006318906	8	0.040902778	0.020883606	8	0.045402778	0.011903631	8	0.050652778	0.021410528	8
2325	0.145727273	0.051268101	11	0.03225	0.003327376	8	0.0365	0.009227289	8	0.03275	0.011634309	8	0.035875	0.006424006	8	0.041125	0.021503737	8	0.045	0.012118463	8	0.050125	0.021570069	8
2340	0.145121212	0.051223752	11	0.031666667	0.003464102	8	0.036041667	0.009164177	8	0.032166667	0.011313708	8	0.035291667	0.00630051	8	0.040666667	0.02154729	8	0.044041667	0.012153042	8	0.049166667	0.021534026	8
2355	0.144232323	0.050610994	11	0.031902778	0.003563205	8	0.036027778	0.00966215	8	0.032277778	0.011759495	8	0.035402778	0.006323143	8	0.040652778	0.021636197	8	0.044027778	0.012713884	8	0.049277778	0.021823971	8
2370	0.144545455	0.051012476	11	0.032	0.003422614	8	0.036375	0.009590732	8	0.032	0.011451762	8	0.0355	0.006141196	8	0.04075	0.021737065	8	0.04425	0.012464235	8	0.049125	0.02192479	8
2385	0.143535354	0.051120357	11	0.031569444	0.003603074	8	0.035694444	0.009632534	8	0.031569444	0.011789069	8	0.034819444	0.006457277	8	0.039944444	0.021587033	8	0.043319444	0.012822274	8	0.048444444	0.021823971	8
2400	0.143656566	0.051032075	11	0.032236111	0.003482097	8	0.036361111	0.009543135	8	0.031986111	0.01154417	8	0.035361111	0.006318906	8	0.040486111	0.021692247	8	0.043736111	0.012949766	8	0.048861111	0.021907272	8
2415	0.143232323	0.050969331	11	0.032027778	0.003453776	8	0.036027778	0.009866972	8	0.031652778	0.011568893	8	0.034777778	0.006391959	8	0.040027778	0.022063221	8	0.043277778	0.013223356	8	0.048527778	0.021815787	8
2430	0.142727273	0.051064843	11	0.032125	0.003482097	8	0.035875	0.010077379	8	0.031625	0.01174658	8	0.035	0.006697548	8	0.040125	0.022241772	8	0.043125	0.01348478	8	0.048375	0.021843191	8
2445	0.142545455	0.051348542	11	0.0325	0.003545621	8	0.035875	0.010246079	8	0.031875	0.011568893	8	0.03475	0.006840008	8	0.04025	0.022063221	8	0.04275	0.013677406	8	0.0485	0.022058364	8
